# Supplementary material for: The Organization of Controller Motifs Leading to Robust Plant Iron Homeostasis
Source: PLoS One. 2016 Jan 22;11(1):e0147120. doi: 10.1371/journal.pone.0147120 (PMC4723245; doi:10.1371/journal.pone.0147120)
Supplement: S5 Text — (TXT) [file pone.0147120.s006.txt]

How to run the matlab files
===========================

The simplest way to run the files is to drag the "matlab_fig?.m" files to the command window. The ODE-files should be at the same location as "matlab_fig?.m".

Alternatively, once the path variable in matlab has been set to point to the m-files, then
type in the command window the name "matlab_fig?" (without the .m) and press the 
return key.
