# Supplementary material for: The Organization of Controller Motifs Leading to Robust Plant Iron Homeostasis
Source: PLoS One. 2016 Jan 22;11(1):e0147120. doi: 10.1371/journal.pone.0147120 (PMC4723245; doi:10.1371/journal.pone.0147120)
Supplement: S1 File — (M) [file pone.0147120.s007.m]

% Matlab files for PLOS submission "The Organization of Controller Motifs 
% Leading to Robust Plant Iron Homeostasis" by
% Oleg Agafonov, Christina Helen Selst?, Kristian Thorsen, Xiang Ming Xu,
% Tormod Drengstig, Peter Ruoff (peter.ruoff@uis.no)
% Centre for Organelle Research, University of Stavanger, Stavanger, Norway
% Department of Electrical Engineering and Computer Science, University of 
% Stavanger, Stavanger, Norway
% 
% By Oleg Agafonov
% 18/03/2015

clear all
close all
%% Initial data

% Initial values (should be equal to the number of ODEs):
y0=[2, 3];

% Integration time:
y0_ini=y0;
tstep=[50, 50, 50, 0];

% Rate constants k1, k2, k3, k4, k5... 

k_vector1=[1,   2, 1, 2, 1, 1e-4];

k_vector2=[0.5, 2, 1, 2, 1, 1e-4];

k_vector3=[0.5, 4, 1, 2, 1, 1e-4];

K=[k_vector1; k_vector2; k_vector3];

%% Solve ODEs

% initialization of t and y
t=[];
y=[];
tspan=[0, tstep(1)];

for i = 1:size(K,1)
    % Use consequently different sets of Ks
    k=K(i,:);
   
    % Solving ODE
    options = odeset('RelTol',1e-8,'AbsTol',1e-14,'MaxStep',1e-2);
    [tt,yy]=ode15s(@ODEs_for_Figure_2c,tspan,y0,options,k);

    t=cat(1,t,tt);
    y=cat(1,y,yy);
    
    % New y0 and tspan
    y0=y(end,1:length(y0));
    tspan=[t(end), t(end)+tstep(i+1)];
end

%% Figure

[hAx,hLine(1),hLine(2)] = plotyy(t ,y(:,1), t ,y(:,2));
set(hLine, 'LineWidth', 2)
hl=legend('A', 'E');
set(hl, 'FontSize', 12);
title('Integral control', 'FontSize', 12)
xlabel('time (au)', 'FontSize', 12)
ylabel(hAx(1),'A-level (au)', 'FontSize', 12) % left y-axis
ylabel(hAx(2),'E-level (au)', 'FontSize', 12) % right y-axis
set(hAx(2),'ylim',[0 10],'ytick',[0  2  4  6  8  10]);
set(gcf,'name','fig. 2c','numbertitle','off')
grid on
%ylim(hAx(1),[1 2])
