# Supplementary material for: The Organization of Controller Motifs Leading to Robust Plant Iron Homeostasis
Source: PLoS One. 2016 Jan 22;11(1):e0147120. doi: 10.1371/journal.pone.0147120 (PMC4723245; doi:10.1371/journal.pone.0147120)
Supplement: S2 File — (M) [file pone.0147120.s008.m]

function dy = ODEs_for_Figure_2c(t,Y,K);
   %ODE_for_LC2014: ODEs.

   dy=zeros(2,1); % number of ODEs

   % dA/dt
   dy(1)=K(1)+K(3)*Y(2)-K(2)*Y(1);
   % dE/dt  
   dy(2)=K(4)-Y(1)*(K(5)*Y(2)/(K(6)+Y(2)));

end
