# Supplementary material for: The Organization of Controller Motifs Leading to Robust Plant Iron Homeostasis
Source: PLoS One. 2016 Jan 22;11(1):e0147120. doi: 10.1371/journal.pone.0147120 (PMC4723245; doi:10.1371/journal.pone.0147120)
Supplement: S6 File — (M) [file pone.0147120.s012.m]

function dy = ODEs_for_Figure_3b(t,Y,K);
   %ODE_for_LC2014: ODEs.

   dy=zeros(3,1); % number of ODEs

   % d(mIRT1)/dt
   dy(1)=K(3)-K(4)*Y(1);
   % dIRT1/dt  
   dy(2)=K(5)*Y(1)-(Y(3)/(K(6)+Y(3)))*(K(7)*Y(2)/(K(8)+Y(2)));
   % dFe_cyt/dt 
   dy(3)=K(1)*Y(2)*K(9)-K(2)*Y(3);
   
end
