# Supplementary material for: The Organization of Controller Motifs Leading to Robust Plant Iron Homeostasis
Source: PLoS One. 2016 Jan 22;11(1):e0147120. doi: 10.1371/journal.pone.0147120 (PMC4723245; doi:10.1371/journal.pone.0147120)
Supplement: S8 File — (M) [file pone.0147120.s014.m]

% Matlab files for PLOS submission "The Organization of Controller Motifs 
% Leading to Robust Plant Iron Homeostasis" by
% Oleg Agafonov, Christina Helen Selst�, Kristian Thorsen, Xiang Ming Xu,
% Tormod Drengstig, Peter Ruoff (peter.ruoff@uis.no)
% Centre for Organelle Research, University of Stavanger, Stavanger, Norway
% Department of Electrical Engineering and Computer Science, University of 
% Stavanger, Stavanger, Norway
% 
% By Oleg Agafonov
% 18/03/2015

clear all
close all
%% Initial data

% Initial values (should be equal to the number of ODEs):
y0=[1.0, 0.4, 1, 0.1];

% Integration time:
y0_ini=y0;
tstep=[50, 50, 50, 0];

% Rate constants k1, k2, k3, k4, k5... 

k_vector1=[5,   2,    1000, 100, 100,...
           200, 1e-4, 1];

k_vector2=[0.5, 2,    1000, 100, 100,...
           200, 1e-4, 1];
       
k_vector3=[0.01, 2,   1000, 100, 100,...
           200,  1e-4, 1];

K=[k_vector1; k_vector2; k_vector3];

%% Solve ODEs

% initialization of t and y
t=[];
y=[];
tspan=[0, tstep(1)];

for i = 1:size(K,1)
    % Use consequently different sets of Ks
    k=K(i,:);
   
    % Solving ODE
    options = odeset('RelTol',1e-8,'AbsTol',1e-14,'MaxStep',1e-2);
    [tt,yy]=ode15s(@ODEs_for_Figure_4ab,tspan,y0,options,k);
 
    t=cat(1,t,tt);
    y=cat(1,y,yy);
    
    % New y0 and tspan
    y0=y(end,1:length(y0));
    tspan=[t(end), t(end)+tstep(i+1)];
end

% Calculate j_{IRT_{deg}
y(:,4)=(y(:,3)./(K(1,8)+y(:,3))).*(K(1,6).*y(:,2)./(K(1,7)+y(:,2)));
%% Figure

title_list={'\emph{IRT1}' ,'IRT1','Fe$_{\mathrm{cyt}}$','\emph{j}$_{\mathrm{IRT1-degr}}$'};

hSF=figure(1);
set(hSF, 'Position', [230 250 700 900])
set(gcf,'name','fig. 4b','numbertitle','off')

for i=1:4
ax(i)=subplot(4,1,i);
h(i)=semilogy(t ,y(:,i));
grid on
title(title_list(i),'FontSize',14,'Interpreter','Latex')
set(h(i), 'LineWidth', 2)
xlabel('time (au)', 'FontSize', 12);
ylabel('level (au)', 'FontSize', 12);
end
axis(ax(1),[0 150 5 100]);
