# Supplementary material for: The Organization of Controller Motifs Leading to Robust Plant Iron Homeostasis
Source: PLoS One. 2016 Jan 22;11(1):e0147120. doi: 10.1371/journal.pone.0147120 (PMC4723245; doi:10.1371/journal.pone.0147120)
Supplement: S9 File — (M) [file pone.0147120.s015.m]

function dy = ODEs_for_Figure_4ab(t,Y,K);
   %ODE_for_LC2014: ODEs.

   dy=zeros(4,1); % number of ODEs

   % d(mIRT1)/dt
   dy(1)=K(3)-K(4)*Y(1);
   % dIRT1/dt  
   dy(2)=K(5)*Y(1)-(Y(3)/(K(8)+Y(3)))*(K(6)*Y(2)/(K(7)+Y(2)));
   % dFe_cyt/dt 
   dy(3)=K(1)*Y(2)-K(2)*Y(3);
   % d(j_IRT_deg)/dt
   % dy(4)=(Y(3)/(K(6)+Y(3)))*(K(7)*Y(2)/(K(8)+Y(2)));
   
end
