# Supplementary material for: The Organization of Controller Motifs Leading to Robust Plant Iron Homeostasis
Source: PLoS One. 2016 Jan 22;11(1):e0147120. doi: 10.1371/journal.pone.0147120 (PMC4723245; doi:10.1371/journal.pone.0147120)
Supplement: S10 File — (M) [file pone.0147120.s016.m]

% Matlab files for PLOS submission "The Organization of Controller Motifs 
% Leading to Robust Plant Iron Homeostasis" by
% Oleg Agafonov, Christina Helen Selst?, Kristian Thorsen, Xiang Ming Xu,
% Tormod Drengstig, Peter Ruoff (peter.ruoff@uis.no)
% Centre for Organelle Research, University of Stavanger, Stavanger, Norway
% Department of Electrical Engineering and Computer Science, University of 
% Stavanger, Stavanger, Norway
% 
% By Oleg Agafonov
% 18/03/2015

clear all
close all
%% Initial data

% Initial values (should be equal to the number of ODEs):
y0=[1      4.0001     16    380.95  0.5  1904.8    380.95];
%  Fe_cyt, IRT1, irt1, FIT, TF, FIT*TF, fit

% Integration time:
y0_ini=y0;

% Time steps for each integration
tstep=[500, 500, 1000, 0];

%% Rate constants k1, k2, k3, k4, k5... 

% Notation for constants used in the model
% k(5)=Fe_ext
% k(9)=K^FIT_I
% k(16)=K^FIT*TF_a
% k(24)=K^Fe_I
% k(26)=V^FIT_max
% k(27)=K^FIT_m


k_vector1=[0.5, 2,    100,  1, 0, ...
             400, 0,    100,  1e9, 0, ...
           1e3, 1e3,  1e3,  0,   0,...
           1e4, 1,    100,  10,  1e4, ...
           2e4, 1e-4, 0,    1,   4, ...
             2, 1e-4];

k_vector2=[  5, 2,    100,  1, 0, ...
             400, 0,    100,  1e9, 0, ...
           1e3, 1e3,  1e3,  0,   0,...
           1e4, 1,    100,  10,  1e4, ...
           2e4, 1e-4, 0,    1,   4, ...
             2, 1e-4];
         
k_vector3=[0.5, 2,    100,  1, 0, ...
             400, 0,    100,  1e9, 0, ...
           1e3, 1e3,  1e3,  0,   0,...
           1e4, 1,    100,  10,  1e4, ...
           2e4, 1e-4, 0,    1,   4, ...
             2, 1e-4];

K=[k_vector1; k_vector2; k_vector3];

%% Solve ODEs

% initialization of t and y
t=[];
y=[];
tspan=[0, tstep(1)];

for i = 1:size(K,1)
    % Use consequently different sets of Ks
    k=K(i,:);
   
    % Solving ODE
    options = odeset('RelTol',1e-8,'AbsTol',1e-16,'MaxStep',1e-2);
    [tt,yy]=ode15s(@ODEs_for_Figure_5cd,tspan,y0,options,k);
    
    t=cat(1,t,tt);
    y=cat(1,y,yy);
    
    % New y0 and tspan
    y0=y(end,1:length(y0));
    tspan=[t(end), t(end)+tstep(i+1)];
end


%Set-point for Fe_cyt
Fe_set=K(1,24).*(K(1,25)./K(1,26)-1)

%% Figure
title_list={'Fe$_\mathrm{cyt}$','IRT1', '\emph{IRT1}', 'FIT', 'TF', 'FIT$\cdot$TF','\emph{FIT}'};

hSF=figure(1);
set(hSF, 'Position', [230 250 700 900])
set(gcf,'name','fig. 5c','numbertitle','off')

for i=1:7
subplot(4,2,i)
h(i)=semilogy(t ,y(:,i));
%h(i)=plot(t, y(:,i));
grid on
title(title_list(i),'FontSize',14,'Interpreter','Latex')
set(h(i), 'LineWidth', 2)
xlabel('time (au)', 'FontSize', 12);
ylabel('level (au)', 'FontSize', 12);
end
