# Supplementary material for: The Organization of Controller Motifs Leading to Robust Plant Iron Homeostasis
Source: PLoS One. 2016 Jan 22;11(1):e0147120. doi: 10.1371/journal.pone.0147120 (PMC4723245; doi:10.1371/journal.pone.0147120)
Supplement: S12 File — (M) [file pone.0147120.s018.m]

function dy = ODEs_for_Figure_5cd(t,Y,K);
   %ODE_for_LC2014: ODEs.

   dy=zeros(7,1); % number of ODEs

   % d(Fe_cyt)/dt
   dy(1)=K(1)*Y(2)-K(2)*Y(1);
   % dIRT1/dt   
   dy(2)=K(8)*Y(3)-K(6)*Y(2)*K(9)/(K(9)+Y(4));
   % dmIRT1/dt
   dy(3)=(K(3)*Y(6))/(K(16)+Y(6))-K(4)*Y(3);
   % dFIT/dt   
   dy(4)=K(11)*Y(7)-K(18)*Y(4)*Y(5)+K(19)*Y(6)-K(12)*Y(4);
   % dTF/dt
   dy(5)=K(20)-K(21)*Y(5)+K(19)*Y(6)-K(18)*Y(4)*Y(5);
   % d(FIT*TF)/dt
   dy(6)=K(18)*Y(4)*Y(5)-K(19)*Y(6);
   % d(mFIT)/dt
   dy(7)=(K(24)*K(25)/(K(24)+Y(1)))-K(26)*Y(7)/(K(27)+Y(7));
   
   
   
   
%    YDOT(1)=K1*Y(2)-K2*Y(1)         
%    YDOT(2)=K8*Y(3)-K4*Y(2)*K9/(K9+Y(4))
%    YDOT(3)= K15    +(K3*Y(6))/(K16+Y(6))-K6*Y(3)
%    YDOT(4)=K11*Y(7)-K12*Y(4)-K18*Y(4)*Y(5)+K19*Y(6)
%    YDOT(5)=K20-K21*Y(5)-K18*Y(4)*Y(5)+K19*Y(6)
%    YDOT(6)=K18*Y(4)*Y(5)-K19*Y(6)
%    YDOT(7)=(K24*K25/(K24+Y(1)))-K26*Y(7)/(K27+Y(7))
   
   
   
   
end
