# Supplementary material for: The Organization of Controller Motifs Leading to Robust Plant Iron Homeostasis
Source: PLoS One. 2016 Jan 22;11(1):e0147120. doi: 10.1371/journal.pone.0147120 (PMC4723245; doi:10.1371/journal.pone.0147120)
Supplement: S13 File — (M) [file pone.0147120.s019.m]

% Matlab files for PLOS submission "The Organization of Controller Motifs 
% Leading to Robust Plant Iron Homeostasis" by
% Oleg Agafonov, Christina Helen Selst?, Kristian Thorsen, Xiang Ming Xu,
% Tormod Drengstig, Peter Ruoff (peter.ruoff@uis.no)
% Centre for Organelle Research, University of Stavanger, Stavanger, Norway
% Department of Electrical Engineering and Computer Science, University of 
% Stavanger, Stavanger, Norway
% 
% By Oleg Agafonov
% 18/03/2015

clear all
close all
%% Rate constants k1, k2, k3, k4, k5... 

% Notation for constants used in the model

% V^S_max = K(10)
% K^S_M = K(11)
% K^S_I = K(12)
% V^R_max = K(15)
% K^R_M = K(16)
% K^Fe_I = K(23)
% V^FIT_max = K(25)
% K^FIT_M = K(26)
% f_ext = K(31)
% K^FIT.TF_a = K(34)
% K^FIT_I = K(35)

K=    [1,    2,    100,  1, 1e-6 ...  % 5
       400,    100,  100,  15,  10,  ...  % 10  
       1e-4, 0.1,  0.5,  0.8, 1,   ...  % 15
       1e-6, 0,    0,    0.5, 1,   ...  % 20
       1e-4, 5e-4, 1,    4,   2,   ...  % 25
       1e-4, 1e3,  1e3,  1e4, 2e4, ...  % 30
       1e-3, 100,  10,   1e4, 1e-2];    % 35


%% Solve ODEs
% Initial values
y0=[0, 0.1,  0, 1e-6, 2e-5,...
    5.2e-6, 10, 0, 4e-4, 4e-4,...
    0.5, 2e-3];

% Integration time
tspan=[0, 3500];

% Solving ODE
options = odeset('RelTol',1e-8,'AbsTol',1e-14,'MaxStep',1e-2);
[t,y]=ode15s(@ODEs_for_Figure_6bc,tspan,y0,options,K);

%% Fluxes
Jstore=K(7)*K(12).*y(:,1)./(K(12)+y(:,2));
Jremob=K(13).*y(:,3).*y(:,4);
JIRT1=K(19).*y(:,6).*y(:,7);
JASSIM=K(2)*y(:,1);
J_Fe_low_affin=K(1).*y(:,7);
JTOT=J_Fe_low_affin+JIRT1+Jremob-JASSIM-Jstore;

%% Figure 6b
hSF1=figure(1);
hold on
grid on
[hAx,hLine1,hLine2] = plotyy(t ,y(:,1),t ,y(:,7));
set(hLine1,'LineWidth', 2);
set(hLine2,'LineWidth', 2);
hl1=legend('Fe_{cyt}','Fe_{ext}');
set(hl1, 'Box', 'off', 'FontSize', 12)
xlabel('time (au)', 'FontSize', 12);
ylim(hAx(1),[0,2]);
ylim(hAx(2),[0,10]);
ylabel(hAx(1),'Fe_{cyt} (au)'); % left y-axis
ylabel(hAx(2),'Fe_{ext} (au)'); % right y-axis
title('external and cytosolic iron concentrations');
set(gcf,'name','fig. 6b','numbertitle','off')
%% Figure 6c. Fluxes.
hSF4=figure(2);
% set(hSF4, 'Position', [230 250 700 900])
subplot(2,1,1)
hold on
grid on
h4(1)=plot(t ,Jstore,'Color','b');
h4(2)=plot(t ,Jremob,'Color',[0.99,0.75,0.3]);
h4(3)=plot(t ,JIRT1,'Color','g');
h4(4)=plot(t, JASSIM,'Color','r');
h4(5)=plot(t ,J_Fe_low_affin,'Color','k');
hl=legend('j_{Fe-storage}', 'j_{remobil}', 'j_{IRT1}^{Fe-uptake}',...
    'j_{assim}^{Fe}', 'j^{Fe}_{low affin}');
set(hl, 'Box', 'off', 'FontSize', 12)
set(h4,'LineWidth', 2);
ylim([-0.2,10]);
xlabel('time (au)', 'FontSize', 12);
ylabel('iron fluxes (au)', 'FontSize', 12);
title('iron fluxes');
hold off

subplot(2,1,2)
h42(1)=plot(t ,JTOT,'Color','k');
hl2=legend('j_{total}');
set(hl2, 'Box', 'off', 'FontSize', 12)
set(h42,'LineWidth', 2);
ylim([-1,1]);
xlabel('time (au)', 'FontSize', 12);
ylabel('sum of fluxes (au)', 'FontSize', 12);
title('sum of fluxes');
set(gcf,'name','fig. 6c','numbertitle','off')
