# Supplementary material for: The Organization of Controller Motifs Leading to Robust Plant Iron Homeostasis
Source: PLoS One. 2016 Jan 22;11(1):e0147120. doi: 10.1371/journal.pone.0147120 (PMC4723245; doi:10.1371/journal.pone.0147120)
Supplement: S14 File — (M) [file pone.0147120.s020.m]

function dy = ODEs_for_Figure_6bc(t,Y,K);
   %ODE_for_LC2014: ODEs.

   dy=zeros(12,1); % number of ODEs

   % dFe_cyt/dt
   dy(1)=K(1).*Y(7)-K(2).*Y(1)-K(7).*K(12).*Y(1)./(K(12)+Y(2))+K(13).*Y(3).*Y(4)+K(19).*Y(6).*Y(7);
   % dS/dt
   dy(2)=K(9)-K(10).*Y(1).*Y(2)./(K(11)+Y(2));
   % dFe_store/dt
   dy(3)=K(7).*K(12).*Y(1)./(K(12)+Y(2))-K(13).*Y(3).*Y(4)-K(22).*Y(3);
   % dR/dt
   dy(4)=K(14)-K(15).*Y(1).*Y(4)./(K(16)+Y(4));
   % dmIRT1/dt
   dy(5)=(K(3).*Y(12))./(K(34)+Y(12))-K(4).*Y(5);
   % dIRT1/dt
   dy(6)=K(8).*Y(5)-(K(6).*K(35).*Y(6))./(K(35)+Y(10));
   % dFe_ext/dt
   dy(7)=(-K(1).*Y(7)-K(19).*Y(6).*Y(7)).*K(31);
   % dI/dt (NOT USED FOR THIS FIGURE)
   dy(8)=0; 
   % dmFIT/dt
   dy(9)=(K(23).*K(24))./(K(23)+Y(1)) -K(25).*Y(9)./(K(26)+Y(9));
   % dFIT/dt
   dy(10)=K(27).*Y(9)-K(28).*Y(10)-K(32).*Y(10).*Y(11)+K(33).*Y(12);
   % dTF/dt
   dy(11)=K(29)-K(30).*Y(11)-K(32).*Y(10).*Y(11)+K(33).*Y(12);
   % d[FIT.*TF]/dt
   dy(12)=K(32).*Y(10).*Y(11)-K(33).*Y(12);
end
