# Supplementary material for: The Organization of Controller Motifs Leading to Robust Plant Iron Homeostasis
Source: PLoS One. 2016 Jan 22;11(1):e0147120. doi: 10.1371/journal.pone.0147120 (PMC4723245; doi:10.1371/journal.pone.0147120)
Supplement: S17 File — (M) [file pone.0147120.s023.m]

% Matlab files for PLOS submission "The Organization of Controller Motifs 
% Leading to Robust Plant Iron Homeostasis" by
% Oleg Agafonov, Christina Helen Selst�, Kristian Thorsen, Xiang Ming Xu,
% Tormod Drengstig, Peter Ruoff (peter.ruoff@uis.no)
% Centre for Organelle Research, University of Stavanger, Stavanger, Norway
% Department of Electrical Engineering and Computer Science, University of 
% Stavanger, Stavanger, Norway
% 
% By Oleg Agafonov
% 18/03/2015

clear all
close all
%% Rate constants k1, k2, k3, k4, k5... 

% Notation for constants used in the model

% V^S_max = K(10)
% K^S_M = K(11)
% K^S_I = K(12)
% V^R_max = K(15)
% K^R_M = K(16)
% V^I_max = K(20)
% K^I_M = K(21)
% K^Fe_I = K(23)
% V^FIT_max = K(25)
% K^FIT_M = K(26)
% K^FIT.TF_a = K(34)
% K^FIT_I = K(35)

K=    [1,    2,    100,  1, 1e-6 ...  % 5
       400,    100,  100,  15,  10,  ...  % 10  
       1e-4, 0.1,  0.5,  0.8, 1,   ...  % 15
       1e-6, 1e-3, 700,  0.5, 1,   ...  % 20
       1e-4, 0.1 , 1,    4,   2,   ...  % 25
       1e-4, 1e3,  1e3,  1e4, 2e4, ...  % 30
       0,    100,  10,   1e4, 1e-2];    % 35

%% Solve ODEs
% Initial values
y0=[0, 0,  0, 0, 0,...
    0, 1, 0, 0, 0,...
    0, 0];

% Integration time
tspan=[0, 800];

% Solving ODE
options = odeset('RelTol',1e-8,'AbsTol',1e-14,'MaxStep',1e-2);
[t,y]=ode15s(@ODEs_for_Figure_8b,tspan,y0,options,K);

%% Figure 8b
hSF1=figure(1);
set(gcf,'name','fig. 8b','numbertitle','off')
subplot(2,1,1)
hold on
grid on
hLine(1)=plot(t ,y(:,1),'Color','k');
hLine(2)=plot(t ,y(:,10),'Color','g');
hl(1)=legend('Fe_{cyt}', 'FIT');
xlabel('time (au)', 'FontSize', 14);
ylabel('Fe_{cyt}, FIT (au)', 'FontSize', 14); 
title('time dependence of concentrations, fig. 8b', 'FontSize', 14);
hold off

subplot(2,1,2)
hold on
grid on
hLine(3)=plot(t ,y(:,3));
set(hLine,'LineWidth', 2);
hl(1)=legend('Fe_{store}');
set(hl, 'FontSize', 12)
xlabel('time (au)', 'FontSize', 14);
ylabel('Fe_{store} (au)', 'FontSize', 14); 
ylim([0,800])
